# Supplementary material for: Genome-Wide Analysis of the MsRCI2 Gene Family in Medicago sativa and Functional Characterization of MsRCI2B in Salt Tolerance
Source: Int J Mol Sci. 2025 Apr 27;26(9):4165. doi: 10.3390/ijms26094165 (PMC12072170; doi:10.3390/ijms26094165)
Supplement: Supplementary file 1 [file ijms-26-04165-s001.zip]

Archive with 1 entries (1 files):
- ijms-3552994-supplementary.pdf
